# Supplementary material for: Involvement of integrin αvβ3 in thyroid hormone-induced dendritogenesis
Source: Front Endocrinol (Lausanne). 2022 Aug 22;13:938596. doi: 10.3389/fendo.2022.938596 (PMC9441609; doi:10.3389/fendo.2022.938596)
Supplement: Supplementary file 7 [file Table_1.xlsx]

## Sheet: Sheet1
Figure	Sample size (n)	Statistical test							Supplementary Figure	Sample size (n)	Statistical test
1C	T3: 20	Two-way ANOVA							Supplementary Figure 1B	T3: 20	Ordinary One-way ANOVA
	T4: 20	Source of Variation	% of total variation	P value	P value summary	Significant?				T4: 20	F	193.1
	rT3: 20	Interaction	8.445	<0.0001	****	Yes				rT3: 20	P value	<0.0001
		Row Factor	65.12	<0.0001	****	Yes					P value summary	****
		Column Factor	3.712	<0.0001	****	Yes					Significant diff. among means (P < 0.05)?	Yes
											R squared	0.884
		ANOVA table	SS (Type III)	DF	MS	F (DFn, DFd)	P value
		Interaction	2684	58	46.28	F (58, 1709) = 10.95	P<0.0001				Brown-Forsythe test
		Row Factor	20698	29	713.7	F (29, 1709) = 168.9	P<0.0001				F (DFn, DFd)	0.3541 (3, 76)
		Column Factor	1180	2	590	F (2, 1709) = 139.6	P<0.0001				P value	0.7863
		Residual	7222	1709	4.226						P value summary	ns
											Are SDs significantly different (P < 0.05)?	No
		Tukey's multiple comparisons test	Predicted (LS) mean diff.	95.00% CI of diff.	Below threshold?	Summary	Adjusted P Value
											Bartlett's test
		T3 10 nM vs. T4 10nM	-1.593	-1.872 to -1.315	Yes	****	<0.0001				Bartlett's statistic (corrected)	1.421
		T3 10 nM vs. rT3 10 nM	0.2267	-0.05185 to 0.5052	No	ns	0.1364				P value	0.7007
		T4 10nM vs. rT3 10 nM	1.82	1.541 to 2.099	Yes	****	<0.0001				P value summary	ns
											Are SDs significantly different (P < 0.05)?	No
1D	T3: 20	Two-way ANOVA									ANOVA table	SS	DF	MS	F (DFn, DFd)	P value
	T4: 20	Source of Variation	% of total variation	P value	P value summary	Significant?					Treatment (between columns)	26899284	3	8966428	F (3, 76) = 193.1	P<0.0001
	rT3: 20	Interaction	21.47	<0.0001	****	Yes					Residual (within columns)	3529727	76	46444
		Row Factor	54.87	<0.0001	****	Yes					Total	30429011	79
		Column Factor	16.97	<0.0001	****	Yes
											Tukey's multiple comparisons test	Mean Diff.	95.00% CI of diff.	Below threshold?	Summary	Adjusted P Value
		ANOVA table	SS	DF	MS	F (DFn, DFd)	P value				Control vs. T3 0.1 nM	-577.8	-756.8 to -398.8	Yes	****	<0.0001
		Interaction	351.8	4	87.94	F (4, 81) = 65.00	P<0.0001				Control vs. T3 1 nM	-1407	-1586 to -1228	Yes	****	<0.0001
		Row Factor	899.1	2	449.5	F (2, 81) = 332.2	P<0.0001				Control vs. T3 10 nM	-1340	-1519 to -1161	Yes	****	<0.0001
		Column Factor	278	2	139	F (2, 81) = 102.7	P<0.0001
		Residual	109.6	81	1.353
									Supplementary Figure 1C	T3: 20	Ordinary One-way ANOVA
		Tukey's multiple comparisons test	Mean Diff.	95.00% CI of diff.	Below threshold?	Summary	Adjusted P Value			T4: 20	F	174.7
										rT3: 20	P value	<0.0001
		Primary:T3 10nM vs. Primary:T4 10nM	-0.2	-1.858 to 1.458	No	ns	>0.9999				P value summary	****
		Primary:T3 10nM vs. Primary:rT3 10nM	0	-1.658 to 1.658	No	ns	>0.9999				Significant diff. among means (P < 0.05)?	Yes
		Primary:T4 10nM vs. Primary:rT3 10nM	0.2	-1.458 to 1.858	No	ns	>0.9999				R squared	0.8734
		Secondary:T3 10nM vs. Secondary:T4 10nM	-2.6	-4.258 to -0.9420	Yes	***	0.0001
		Secondary:T3 10nM vs. Secondary:rT3 10nM	-3.6	-5.258 to -1.942	Yes	****	<0.0001				Brown-Forsythe test
		Secondary:T4 10nM vs. Secondary:rT3 10nM	-1	-2.658 to 0.6580	No	ns	0.6007				F (DFn, DFd)	5.628 (3, 76)
		Tertiary:T3 10nM vs. Tertiary:T4 10nM	-10.1	-11.76 to -8.442	Yes	****	<0.0001				P value	0.0015
		Tertiary:T3 10nM vs. Tertiary:rT3 10nM	-2.3	-3.958 to -0.6420	Yes	***	0.001				P value summary	**
		Tertiary:T4 10nM vs. Tertiary:rT3 10nM	7.8	6.142 to 9.458	Yes	****	<0.0001				Are SDs significantly different (P < 0.05)?	Yes
											Bartlett's test
1E	T3: 50	Ordinary One-way ANOVA									Bartlett's statistic (corrected)	14.96
	T4: 50	F	11.35								P value	0.0018
	rT3: 50	P value	<0.0001								P value summary	**
		P value summary	****								Are SDs significantly different (P < 0.05)?	Yes
		Significant diff. among means (P < 0.05)?	Yes
		R squared	0.1338								ANOVA table	SS	DF	MS	F (DFn, DFd)	P value
											Treatment (between columns)	24715695	3	8238565	F (3, 76) = 174.7	P<0.0001
		Brown-Forsythe test									Residual (within columns)	3583777	76	47155
		F (DFn, DFd)	4.001 (2, 147)								Total	28299472	79
		P value	0.0203
		P value summary	*								Tukey's multiple comparisons test	Mean Diff.	95.00% CI of diff.	Below threshold?	Summary	Adjusted P Value
		Are SDs significantly different (P < 0.05)?	Yes								Control vs. T4 0.1 nM	-455.1	-635.5 to -274.7	Yes	****	<0.0001
											Control vs. T4 1 nM	-897.8	-1078 to -717.4	Yes	****	<0.0001
		Bartlett's test									Control vs. T4 10 nM	-1505	-1685 to -1324	Yes	****	<0.0001
		Bartlett's statistic (corrected)	13.68
		P value	0.0011
		P value summary	**						Supplementary Figure 1D	T3: 20	Ordinary One-way ANOVA
		Are SDs significantly different (P < 0.05)?	Yes							T4: 20	F	91.34
										rT3: 20	P value	<0.0001
		ANOVA table	SS	DF	MS	F (DFn, DFd)	P value				P value summary	****
		Treatment (between columns)	2103341	2	1051670	F (2, 147) = 11.35	P<0.0001				Significant diff. among means (P < 0.05)?	Yes
		Residual (within columns)	13618677	147	92644						R squared	0.7829
		Total	15722018	149
											Brown-Forsythe test
		Tukey's multiple comparisons test	Mean Diff.	95.00% CI of diff.	Below threshold?	Summary	Adjusted P Value				F (DFn, DFd)	4.891 (3, 76)
		T3 10 nM vs. T4 10 nM	-65.44	-209.6 to 78.69	No	ns	0.5311				P value	0.0037
		T3 10 nM vs. rT3 10 nM	212	67.87 to 356.1	Yes	**	0.0019				P value summary	**
		T4 10 nM vs. rT3 10 nM	277.4	133.3 to 421.6	Yes	****	<0.0001				Are SDs significantly different (P < 0.05)?	Yes
											Bartlett's test
2B	T3: 20	Two-way ANOVA									Bartlett's statistic (corrected)	11.84
	T4: 20	Source of Variation	% of total variation	P value	P value summary	Significant?					P value	0.0079
	rT3: 20	Interaction	11.23	<0.0001	****	Yes					P value summary	**
		Row Factor	18.15	<0.0001	****	Yes					Are SDs significantly different (P < 0.05)?	Yes
		Column Factor	53	<0.0001	****	Yes
											ANOVA table	SS	DF	MS	F (DFn, DFd)	P value
		ANOVA table	SS	DF	MS	F (DFn, DFd)	P value				Treatment (between columns)	9888142	3	3296047	F (3, 76) = 91.34	P<0.0001
		Interaction	2887156	2	1443578	F (2, 114) = 36.31	P<0.0001				Residual (within columns)	2742550	76	36086
		Row Factor	4667676	2	2333838	F (2, 114) = 58.71	P<0.0001				Total	12630693	79
		Column Factor	13627231	1	13627231	F (1, 114) = 342.8	P<0.0001
		Residual	4532099	114	39755						Tukey's multiple comparisons test	Mean Diff.	95.00% CI of diff.	Below threshold?	Summary	Adjusted P Value
											Control vs. rT3 0.1 nM	-232.8	-390.6 to -75.01	Yes	**	0.0013
		Tukey's multiple comparisons test	Mean Diff.	95.00% CI of diff.	Below threshold?	Summary	Adjusted P Value				Control vs. rT3 1 nM	-536.7	-694.5 to -378.9	Yes	****	<0.0001
		T3 10 nM:DsiRNA vs. T3 10 nM:si TRα	1084	901.3 to 1267	Yes	****	<0.0001				Control vs. rT3 10 nM	-939.2	-1097 to -781.4	Yes	****	<0.0001
		T4 10 nM:DsiRNA vs. T4 10 nM:si TRα	603.9	421.1 to 786.6	Yes	****	<0.0001
		rT3 10 nM:DsiRNA vs. rT3 10 nM:si TRα	334	151.2 to 516.7	Yes	****	<0.0001
									Supplementary Figure 2A
									siRNA TRα	T3: 9	Unpaired t test
2C	T3: 20	Two-way ANOVA								T4: 9	P value	<0.0001
	T4: 20	Source of Variation	% of total variation	P value	P value summary	Significant?				rT3: 9	P value summary	****
	rT3: 20	Interaction	4.157	0.0008	***	Yes					Significantly different (P < 0.05)?	Yes
		Row Factor	26.99	<0.0001	****	Yes					One- or two-tailed P value?	Two-tailed
		Column Factor	37.87	<0.0001	****	Yes					t, df	t=8.952, df=16
		ANOVA table	SS	DF	MS	F (DFn, DFd)	P value				How big is the difference?
		Interaction	990369	2	495185	F (2, 114) = 7.647	P=0.0008				Mean of column A	1.029
		Row Factor	6429129	2	3214564	F (2, 114) = 49.64	P<0.0001				Mean of column B	0.4819
		Column Factor	9020875	1	9020875	F (1, 114) = 139.3	P<0.0001				Difference between means (B - A) ± SEM	-0.5467 ± 0.06107
		Residual	7382558	114	64759						95% confidence interval	-0.6761 to -0.4172
											R squared (eta squared)	0.8336
		Tukey's multiple comparisons test	Mean Diff.	95.00% CI of diff.	Below threshold?	Summary	Adjusted P Value
		T3 10 nM:DsiRNA vs. T3 10 nM:si TRβ	805.2	572.0 to 1039	Yes	****	<0.0001				F test to compare variances
		T4 10 nM:DsiRNA vs. T4 10 nM:si TRβ	425.1	191.8 to 658.3	Yes	****	<0.0001				F, DFn, Dfd	1.399, 8, 8
		rT3 10 nM:DsiRNA vs. rT3 10 nM:si TRβ	414.8	181.5 to 648.0	Yes	****	<0.0001				P value	0.6462
											P value summary	ns
											Significantly different (P < 0.05)?	No
2D	T3: 20	Two-way ANOVA
	T4: 20	Source of Variation	% of total variation	P value	P value summary	Significant?			siRNA TRβ	T3: 9	Unpaired t test
	rT3: 20	Interaction	0.1779	0.6237	ns	No				T4: 9	P value	<0.0001
		Row Factor	26.52	<0.0001	****	Yes				rT3: 9	P value summary	****
		Column Factor	51.91	<0.0001	****	Yes					Significantly different (P < 0.05)?	Yes
											One- or two-tailed P value?	Two-tailed
		ANOVA table	SS	DF	MS	F (DFn, DFd)	P value				t, df	t=9.752, df=16
		Interaction	48845	2	24423	F (2, 114) = 0.4741	P=0.6237
		Row Factor	7283030	2	3641515	F (2, 114) = 70.69	P<0.0001				How big is the difference?
		Column Factor	14256409	1	14256409	F (1, 114) = 276.7	P<0.0001				Mean of column A	1.029
		Residual	5872921	114	51517						Mean of column B	0.4136
											Difference between means (B - A) ± SEM	-0.6150 ± 0.06306
		Tukey's multiple comparisons test	Mean Diff.	95.00% CI of diff.	Below threshold?	Summary	Adjusted P Value				95% confidence interval	-0.7487 to -0.4813
		T3 10 nM:DsiRNA vs. T3 10 nM:si TRα+β	734.6	526.5 to 942.7	Yes	****	<0.0001				R squared (eta squared)	0.856
		T4 10 nM:DsiRNA vs. T4 10 nM:si TRα+β	636.6	428.6 to 844.7	Yes	****	<0.0001
		rT3 10 nM:DsiRNA vs. rT3 10 nM:si TRα+β	696.9	488.8 to 904.9	Yes	****	<0.0001				F test to compare variances
											F, DFn, Dfd	1.558, 8, 8
											P value	0.5449
3B	T3: 20	Two-way ANOVA									P value summary	ns
	T4: 20	Source of Variation	% of total variation	P value	P value summary	Significant?					Significantly different (P < 0.05)?	No
	rT3: 20	Interaction	4.181	0.0003	***	Yes
		Row Factor	30.85	<0.0001	****	Yes			siRNA TR α+β for TRα	T3: 9	Unpaired t test
		Column Factor	37.22	<0.0001	****	Yes				T4: 9	P value	<0.0001
										rT3: 9	P value summary	****
		ANOVA table	SS	DF	MS	F (DFn, DFd)	P value				Significantly different (P < 0.05)?	Yes
		Interaction	2279255	2	1139627	F (2, 114) = 8.590	P=0.0003				One- or two-tailed P value?	Two-tailed
		Row Factor	16819507	2	8409753	F (2, 114) = 63.39	P<0.0001				t, df	t=8.500, df=16
		Column Factor	20291075	1	20291075	F (1, 114) = 152.9	P<0.0001
		Residual	15124519	114	132671						How big is the difference?
											Mean of column A	1.029
		Tukey's multiple comparisons test	Mean Diff.	95.00% CI of diff.	Below threshold?	Summary	Adjusted P Value				Mean of column B	0.5016
		T3 10 nM:DsiRNA vs. T3 10 nM:si Integrin αv	944.2	610.3 to 1278	Yes	****	<0.0001				Difference between means (B - A) ± SEM	-0.5270 ± 0.06200
		T4 10 nM:DsiRNA vs. T4 10 nM:si Integrin αv	1082	748.4 to 1416	Yes	****	<0.0001				95% confidence interval	-0.6584 to -0.3955
		rT3 10 nM:DsiRNA vs. rT3 10 nM:si Integrin αv	440.9	107.0 to 774.7	Yes	**	0.0028				R squared (eta squared)	0.8187
											F test to compare variances
3C	T3: 20	Two-way ANOVA									F, DFn, Dfd	1.472, 8, 8
	T4: 20	Source of Variation	% of total variation	P value	P value summary	Significant?					P value	0.597
	rT3: 20	Interaction	8.85	<0.0001	****	Yes					P value summary	ns
		Row Factor	18.45	<0.0001	****	Yes					Significantly different (P < 0.05)?	No
		Column Factor	50.38	<0.0001	****	Yes
									siRNA TR α+β for TRβ	T3: 9	Unpaired t test
		ANOVA table	SS	DF	MS	F (DFn, DFd)	P value			T4: 9	P value	<0.0001
		Interaction	5258884	2	2629442	F (2, 114) = 22.60	P<0.0001			rT3: 9	P value summary	****
		Row Factor	10964690	2	5482345	F (2, 114) = 47.13	P<0.0001				Significantly different (P < 0.05)?	Yes
		Column Factor	29941029	1	29941029	F (1, 114) = 257.4	P<0.0001				One- or two-tailed P value?	Two-tailed
		Residual	13261090	114	116325						t, df	t=11.55, df=16
		Tukey's multiple comparisons test	Mean Diff.	95.00% CI of diff.	Below threshold?	Summary	Adjusted P Value				How big is the difference?
		T3 10 nM:DsiRNA vs. T3 10 nM:si Integrin β3	1258	945.3 to 1571	Yes	****	<0.0001				Mean of column A	1.029
		T4 10 nM:DsiRNA vs. T4 10 nM:si Integrin β3	1331	1018 to 1643	Yes	****	<0.0001				Mean of column B	0.343
		rT3 10 nM:DsiRNA vs. rT3 10 nM:si Integrin β3	408.4	95.75 to 721.0	Yes	**	0.0033				Difference between means (B - A) ± SEM	-0.6856 ± 0.05937
											95% confidence interval	-0.8114 to -0.5597
											R squared (eta squared)	0.8929
3D	T3: 20	Two-way ANOVA
	T4: 20	Source of Variation	% of total variation	P value	P value summary	Significant?					F test to compare variances
	rT3: 20	Interaction	0.8879	0.0539	ns	No					F, DFn, Dfd	1.267, 8, 8
		Row Factor	35.53	<0.0001	****	Yes					P value	0.7458
		Column Factor	46.7	<0.0001	****	Yes					P value summary	ns
											Significantly different (P < 0.05)?	No
		ANOVA table	SS	DF	MS	F (DFn, DFd)	P value
		Interaction	584767	2	292384	F (2, 114) = 2.997	P=0.0539
		Row Factor	23397579	2	11698790	F (2, 114) = 119.9	P<0.0001		Supplementary Figure 2B
		Column Factor	30756713	1	30756713	F (1, 114) = 315.3	P<0.0001		siRNA Integrin αv	T3: 9	Unpaired t test
		Residual	11121322	114	97555					T4: 9	P value	<0.0001
										rT3: 9	P value summary	****
		Tukey's multiple comparisons test	Mean Diff.	95.00% CI of diff.	Below threshold?	Summary	Adjusted P Value				Significantly different (P < 0.05)?	Yes
		T3 10 nM:DsiRNA vs. T3 10 nM:si Integrin αv+β3	1087	800.6 to 1373	Yes	****	<0.0001				One- or two-tailed P value?	Two-tailed
		T4 10 nM:DsiRNA vs. T4 10 nM:si Integrin αv+β3	1134	847.4 to 1420	Yes	****	<0.0001				t, df	t=16.33, df=16
		rT3 10 nM:DsiRNA vs. rT3 10 nM:si Integrin αv+β3	817	530.6 to 1103	Yes	****	<0.0001
											How big is the difference?
											Mean of column A	1.019
3E	T3: 20	Two-way ANOVA									Mean of column B	0.1701
	T4: 20	Source of Variation	% of total variation	P value	P value summary	Significant?					Difference between means (B - A) ± SEM	-0.8490 ± 0.05198
	rT3: 20	Interaction	4.411	<0.0001	****	Yes					95% confidence interval	-0.9592 to -0.7388
		Row Factor	9.152	<0.0001	****	Yes					R squared (eta squared)	0.9434
		Column Factor	74.23	<0.0001	****	Yes
											F test to compare variances
		ANOVA table	SS	DF	MS	F (DFn, DFd)	P value				F, DFn, Dfd	2.920, 8, 8
		Interaction	4893156	2	2446578	F (2, 114) = 20.60	P<0.0001				P value	0.1507
		Row Factor	10152120	2	5076060	F (2, 114) = 42.74	P<0.0001				P value summary	ns
		Column Factor	82341303	1	82341303	F (1, 114) = 693.3	P<0.0001				Significantly different (P < 0.05)?	No
		Residual	13538754	114	118761
									siRNA Integrin β3	T3: 9	Unpaired t test
		Tukey's multiple comparisons test	Mean Diff.	95.00% CI of diff.	Below threshold?	Summary	Adjusted P Value			T4: 9	P value	<0.0001
		T3 10 nM:Control vs. T3 10 nM:LM609	1803	1487 to 2119	Yes	****	<0.0001			rT3: 9	P value summary	****
		T4 10 nM:Control vs. T4 10 nM:LM609	2061	1746 to 2377	Yes	****	<0.0001				Significantly different (P < 0.05)?	Yes
		rT3 10 nM:Control vs. rT3 10 nM:LM609	1105	789.4 to 1421	Yes	****	<0.0001				One- or two-tailed P value?	Two-tailed
											t, df	t=12.57, df=16
4B	T3: 30	Ordinary One-way ANOVA									How big is the difference?
	T4: 30	F	72.44								Mean of column A	1.019
	rT3: 30	P value	<0.0001								Mean of column B	0.3099
		P value summary	****								Difference between means (B - A) ± SEM	-0.7092 ± 0.05643
		Significant diff. among means (P < 0.05)?	Yes								95% confidence interval	-0.8288 to -0.5896
		R squared	0.652								R squared (eta squared)	0.908
		Brown-Forsythe test									F test to compare variances
		F (DFn, DFd)	13.54 (3, 116)								F, DFn, Dfd	1.719, 8, 8
		P value	<0.0001								P value	0.4602
		P value summary	****								P value summary	ns
		Are SDs significantly different (P < 0.05)?	Yes								Significantly different (P < 0.05)?	No
		Bartlett's test							siRNA Integrin αvβ3 for αv	T3: 9	Unpaired t test
		Bartlett's statistic (corrected)	51.48							T4: 9	P value	<0.0001
		P value	<0.0001							rT3: 9	P value summary	****
		P value summary	****								Significantly different (P < 0.05)?	Yes
		Are SDs significantly different (P < 0.05)?	Yes								One- or two-tailed P value?	Two-tailed
											t, df	t=17.63, df=16
		ANOVA table	SS	DF	MS	F (DFn, DFd)	P value
		Treatment (between columns)	92785	3	30928	F (3, 116) = 72.44	P<0.0001				How big is the difference?
		Residual (within columns)	49526	116	427						Mean of column A	1.019
		Total	142312	119							Mean of column B	0.1525
											Difference between means (B - A) ± SEM	-0.8666 ± 0.04914
		Bonferroni's multiple comparisons test	Mean Diff.	95.00% CI of diff.	Below threshold?	Summary	Adjusted P Value				95% confidence interval	-0.9708 to -0.7624
		Control vs. T3 10 nM	-62.01	-76.34 to -47.69	Yes	****	<0.0001				R squared (eta squared)	0.9511
		Control vs. T4 10 nM	-71.65	-85.97 to -57.33	Yes	****	<0.0001
		Control vs. rT3 10 nM	-54.14	-68.46 to -39.82	Yes	****	<0.0001				F test to compare variances
											F, DFn, Dfd	5.008, 8, 8
											P value	0.0351
4C	T3: 30	Two-way ANOVA									P value summary	*
	T4: 30	Source of Variation	% of total variation	P value	P value summary	Significant?					Significantly different (P < 0.05)?	Yes
	rT3: 30	Interaction	6.12	<0.0001	****	Yes
		Row Factor	35.12	<0.0001	****	Yes			siRNA Integrin αvβ3 for β3	T3: 9	Unpaired t test
		Column Factor	16.87	<0.0001	****	Yes				T4: 9	P value	<0.0001
										rT3: 9	P value summary	****
		ANOVA table	SS	DF	MS	F (DFn, DFd)	P value				Significantly different (P < 0.05)?	Yes
		Interaction	168.2	57	2.951	F (57, 2320) = 5.947	P<0.0001				One- or two-tailed P value?	Two-tailed
		Row Factor	965	19	50.79	F (19, 2320) = 102.4	P<0.0001				t, df	t=8.121, df=16
		Column Factor	463.7	3	154.6	F (3, 2320) = 311.5	P<0.0001
		Residual	1151	2320	0.4962						How big is the difference?
											Mean of column A	1.019
		Tukey's multiple comparisons test	Predicted (LS) mean diff.	95.00% CI of diff.	Below threshold?	Summary	Adjusted P Value				Mean of column B	0.3351
											Difference between means (B - A) ± SEM	-0.6840 ± 0.08422
		Control vs. T3 10 nM	-0.885	-0.9896 to -0.7804	Yes	****	<0.0001				95% confidence interval	-0.8625 to -0.5054
		Control vs. T4 10 nM	-1.197	-1.301 to -1.092	Yes	****	<0.0001				R squared (eta squared)	0.8048
		Control vs. rT3 10 nM	-0.745	-0.8496 to -0.6404	Yes	****	<0.0001
											F test to compare variances
											F, DFn, Dfd	2.524, 8, 8
4D	T3: 30	Two-way ANOVA									P value	0.212
	T4: 30	Source of Variation	% of total variation	P value	P value summary	Significant?					P value summary	ns
	rT3: 30	Interaction	7.708	<0.0001	****	Yes					Significantly different (P < 0.05)?	No
		Row Factor	25.4	<0.0001	****	Yes
		Column Factor	28.05	<0.0001	****	Yes
									Supplementary Figure 2C
		ANOVA table	SS	DF	MS	F (DFn, DFd)	P value		siRNA TRα	T3: 9	Unpaired t test
		Interaction	37679	3	12560	F (3, 232) = 15.34	P<0.0001			T4: 9	P value	<0.0001
		Row Factor	124161	3	41387	F (3, 232) = 50.56	P<0.0001			rT3: 9	P value summary	****
		Column Factor	137107	1	137107	F (1, 232) = 167.5	P<0.0001				Significantly different (P < 0.05)?	Yes
		Residual	189919	232	818.6						One- or two-tailed P value?	Two-tailed
											t, df	t=25.52, df=16
		Bonferroni's multiple comparisons test	Mean Diff.	95.00% CI of diff.	Below threshold?	Summary	Adjusted P Value
		Control :DsiRNA vs. Control :si TRα	7.992	-15.36 to 31.34	No	ns	>0.9999				How big is the difference?
		T3 10 nM:DsiRNA vs. T3 10 nM:si TRα	46.62	23.27 to 69.97	Yes	****	<0.0001				Mean of column A	1.041
		T4 10 nM:DsiRNA vs. T4 10 nM:si TRα	74.83	51.49 to 98.18	Yes	****	<0.0001				Mean of column B	0.1323
		rT3 10 nM:DsiRNA vs. rT3 10 nM:si TRα	61.77	38.42 to 85.12	Yes	****	<0.0001				Difference between means (B - A) ± SEM	-0.9088 ± 0.03561
											95% confidence interval	-0.9842 to -0.8333
											R squared (eta squared)	0.976
4E	T3: 30	Two-way ANOVA
	T4: 30	Source of Variation	% of total variation	P value	P value summary	Significant?					F test to compare variances
	rT3: 30	Interaction	7.148	<0.0001	****	Yes					F, DFn, Dfd	7.335, 8, 8
		Row Factor	37.39	<0.0001	****	Yes					P value	0.0107
		Column Factor	0.9132	0.0499	*	Yes					P value summary	*
											Significantly different (P < 0.05)?	Yes
		ANOVA table	SS	DF	MS	F (DFn, DFd)	P value
		Interaction	35081	3	11694	F (3, 232) = 10.13	P<0.0001		siRNA TRβ	T3: 9	Unpaired t test
		Row Factor	183515	3	61172	F (3, 232) = 53.01	P<0.0001			T4: 9	P value	<0.0001
		Column Factor	4482	1	4482	F (1, 232) = 3.884	P=0.0499			rT3: 9	P value summary	****
		Residual	267712	232	1154						Significantly different (P < 0.05)?	Yes
											One- or two-tailed P value?	Two-tailed
		Bonferroni's multiple comparisons test	Mean Diff.	95.00% CI of diff.	Below threshold?	Summary	Adjusted P Value				t, df	t=26.43, df=16
		Control :DsiRNA vs. Control :si TRβ	-34.6	-62.32 to -6.886	Yes	**	0.003
		T3 10 nM:DsiRNA vs. T3 10 nM:si TRβ	-20.81	-48.53 to 6.905	No	ns	0.5168				How big is the difference?
		T4 10 nM:DsiRNA vs. T4 10 nM:si TRβ	-9.444	-37.16 to 18.27	No	ns	>0.9999				Mean of column A	1.041
		rT3 10 nM:DsiRNA vs. rT3 10 nM:si TRβ	30.29	2.573 to 58.01	Yes	*	0.0184				Mean of column B	0.1113
											Difference between means (B - A) ± SEM	-0.9297 ± 0.03518
											95% confidence interval	-1.004 to -0.8552
4F	T3: 30	Two-way ANOVA									R squared (eta squared)	0.9776
	T4: 30	Source of Variation	% of total variation	P value	P value summary	Significant?
	rT3: 30	Interaction	14.9	<0.0001	****	Yes					F test to compare variances
		Row Factor	19.57	<0.0001	****	Yes					F, DFn, Dfd	9.161, 8, 8
		Column Factor	19.15	<0.0001	****	Yes					P value	0.0051
											P value summary	**
		ANOVA table	SS	DF	MS	F (DFn, DFd)	P value				Significantly different (P < 0.05)?	Yes
		Interaction	66163	3	22054	F (3, 232) = 24.86	P<0.0001
		Row Factor	86883	3	28961	F (3, 232) = 32.64	P<0.0001		siRNA TR α+β for TRα	T3: 9	Unpaired t test
		Column Factor	85016	1	85016	F (1, 232) = 95.82	P<0.0001			T4: 9	P value	<0.0001
		Residual	205846	232	887.3					rT3: 9	P value summary	****
											Significantly different (P < 0.05)?	Yes
		Bonferroni's multiple comparisons test	Mean Diff.	95.00% CI of diff.	Below threshold?	Summary	Adjusted P Value				One- or two-tailed P value?	Two-tailed
		Control :DsiRNA vs. Control :si TRα+β	-13.78	-38.08 to 10.53	No	ns	>0.9999				t, df	t=24.94, df=16
		T3 10 nM:DsiRNA vs. T3 10 nM:si TRα+β	31.44	7.135 to 55.75	Yes	**	0.0017
		T4 10 nM:DsiRNA vs. T4 10 nM:si TRα+β	72.3	48.00 to 96.61	Yes	****	<0.0001				How big is the difference?
		rT3 10 nM:DsiRNA vs. rT3 10 nM:si TRα+β	60.6	36.30 to 84.91	Yes	****	<0.0001				Mean of column A	1.041
											Mean of column B	0.1975
											Difference between means (B - A) ± SEM	-0.8436 ± 0.03383
4G	T3: 30	Two-way ANOVA									95% confidence interval	-0.9153 to -0.7719
	T4: 30	Source of Variation	% of total variation	P value	P value summary	Significant?					R squared (eta squared)	0.9749
	rT3: 30	Interaction	8.738	<0.0001	****	Yes
		Row Factor	21.54	<0.0001	****	Yes					F test to compare variances
		Column Factor	34.73	<0.0001	****	Yes					F, DFn, Dfd	39.24, 8, 8
											P value	<0.0001
		ANOVA table	SS	DF	MS	F (DFn, DFd)	P value				P value summary	****
		Interaction	44885	3	14962	F (3, 232) = 19.31	P<0.0001				Significantly different (P < 0.05)?	Yes
		Row Factor	110644	3	36881	F (3, 232) = 47.61	P<0.0001
		Column Factor	178397	1	178397	F (1, 232) = 230.3	P<0.0001		siRNA TR α+β for TRβ	T3: 9	Unpaired t test
		Residual	179728	232	774.7					T4: 9	P value	<0.0001
										rT3: 9	P value summary	****
		Bonferroni's multiple comparisons test	Mean Diff.	95.00% CI of diff.	Below threshold?	Summary	Adjusted P Value				Significantly different (P < 0.05)?	Yes
		Control :Control vs. Control :LM609	7.992	-14.72 to 30.70	No	ns	>0.9999				One- or two-tailed P value?	Two-tailed
		T3 10 nM:Control vs. T3 10 nM:LM609	63.52	40.81 to 86.23	Yes	****	<0.0001				t, df	t=25.05, df=16
		T4 10 nM:Control vs. T4 10 nM:LM609	77.83	55.12 to 100.5	Yes	****	<0.0001
		rT3 10 nM:Control vs. rT3 10 nM:LM609	68.77	46.06 to 91.48	Yes	****	<0.0001				How big is the difference?
											Mean of column A	1.041
											Mean of column B	0.126
5B	T3: 30	Two-way ANOVA									Difference between means (B - A) ± SEM	-0.9151 ± 0.03654
	T4: 30	Source of Variation	% of total variation	P value	P value summary	Significant?					95% confidence interval	-0.9926 to -0.8376
	rT3: 30	Interaction	5.337	<0.0001	****	Yes					R squared (eta squared)	0.9751
		Row Factor	57.81	<0.0001	****	Yes
		Column Factor	2.416	<0.0001	****	Yes					F test to compare variances
											F, DFn, Dfd	5.096, 8, 8
		ANOVA table	SS	DF	MS	F (DFn, DFd)	P value				P value	0.0333
		Interaction	60.96	19	3.209	F (19, 1160) = 9.461	P<0.0001				P value summary	*
		Row Factor	660.4	19	34.76	F (19, 1160) = 102.5	P<0.0001				Significantly different (P < 0.05)?	Yes
		Column Factor	27.6	1	27.6	F (1, 1160) = 81.39	P<0.0001
		Residual	393.4	1160	0.3391
									Supplementary Figure 3A	T3: 30	Two-way ANOVA
		Šídák's multiple comparisons test	Mean Diff.	95.00% CI of diff.	Below threshold?	Summary	Adjusted P Value			T4: 30	Source of Variation	% of total variation	P value	P value summary	Significant?
										rT3: 30	Interaction	13.22	<0.0001	****	Yes
		Control - Control_CoC									Row Factor	17.46	<0.0001	****	Yes
		10	-1	-1.454 to -0.5455	Yes	****	<0.0001				Column Factor	36.05	<0.0001	****	Yes
		20	-1.3	-1.754 to -0.8455	Yes	****	<0.0001
		30	-1.133	-1.588 to -0.6788	Yes	****	<0.0001				ANOVA table	SS	DF	MS	F (DFn, DFd)	P value
		40	-0.9333	-1.388 to -0.4788	Yes	****	<0.0001				Interaction	71169	3	23723	F (3, 232) = 30.73	P<0.0001
		50	-0.8	-1.254 to -0.3455	Yes	****	<0.0001				Row Factor	93997	3	31332	F (3, 232) = 40.59	P<0.0001
		60	-0.6333	-1.088 to -0.1788	Yes	***	0.0005				Column Factor	194062	1	194062	F (1, 232) = 251.4	P<0.0001
		70	-0.06667	-0.5212 to 0.3878	No	ns	>0.9999				Residual	179094	232	772
		80	-0.06667	-0.5212 to 0.3878	No	ns	>0.9999
		90	-0.06667	-0.5212 to 0.3878	No	ns	>0.9999				Bonferroni's multiple comparisons test	Mean Diff.	95.00% CI of diff.	Below threshold?	Summary	Adjusted P Value
		100	-0.06667	-0.5212 to 0.3878	No	ns	>0.9999				Control :DsiRNA vs. Control :si Integrin αv	7.992	-14.68 to 30.66	No	ns	>0.9999
		110	0	-0.4545 to 0.4545	No	ns	>0.9999				T3 10 nM:DsiRNA vs. T3 10 nM:si Integrin αv	41.03	18.36 to 63.71	Yes	****	<0.0001
		120	0	-0.4545 to 0.4545	No	ns	>0.9999				T4 10 nM:DsiRNA vs. T4 10 nM:si Integrin αv	86.95	64.28 to 109.6	Yes	****	<0.0001
		130	0	-0.4545 to 0.4545	No	ns	>0.9999				rT3 10 nM:DsiRNA vs. rT3 10 nM:si Integrin αv	91.51	68.84 to 114.2	Yes	****	<0.0001
		140	0	-0.4545 to 0.4545	No	ns	>0.9999
		150	0	-0.4545 to 0.4545	No	ns	>0.9999
		160	0	-0.4545 to 0.4545	No	ns	>0.9999
		170	0	-0.4545 to 0.4545	No	ns	>0.9999		Supplementary Figure 3B	T3: 30	Two-way ANOVA
		180	0	-0.4545 to 0.4545	No	ns	>0.9999			T4: 30	Source of Variation	% of total variation	P value	P value summary	Significant?
		190	0	-0.4545 to 0.4545	No	ns	>0.9999			rT3: 30	Interaction	5.971	<0.0001	****	Yes
		200	0	-0.4545 to 0.4545	No	ns	>0.9999				Row Factor	35.39	<0.0001	****	Yes
											Column Factor	10.83	<0.0001	****	Yes
5C	T3: 30	Two-way ANOVA									ANOVA table	SS	DF	MS	F (DFn, DFd)	P value
	T4: 30	Source of Variation	% of total variation	P value	P value summary	Significant?					Interaction	29749	3	9916	F (3, 232) = 9.658	P<0.0001
	rT3: 30	Interaction	2.762	<0.0001	****	Yes					Row Factor	176346	3	58782	F (3, 232) = 57.25	P<0.0001
		Row Factor	51.44	<0.0001	****	Yes					Column Factor	53948	1	53948	F (1, 232) = 52.54	P<0.0001
		Column Factor	0.9972	<0.0001	****	Yes					Residual	238201	232	1027
		ANOVA table	SS	DF	MS	F (DFn, DFd)	P value				Bonferroni's multiple comparisons test	Mean Diff.	95.00% CI of diff.	Below threshold?	Summary	Adjusted P Value
		Interaction	51.25	19	2.697	F (19, 1160) = 3.765	P<0.0001				Control :DsiRNA vs. Control :si Integrin β3	4.658	-21.49 to 30.80	No	ns	>0.9999
		Row Factor	954.3	19	50.23	F (19, 1160) = 70.11	P<0.0001				T3 10 nM:DsiRNA vs. T3 10 nM:si Integrin β3	19.82	-6.330 to 45.96	No	ns	0.4873
		Column Factor	18.5	1	18.5	F (1, 1160) = 25.82	P<0.0001				T4 10 nM:DsiRNA vs. T4 10 nM:si Integrin β3	65.18	39.03 to 91.32	Yes	****	<0.0001
		Residual	831.1	1160	0.7165						rT3 10 nM:DsiRNA vs. rT3 10 nM:si Integrin β3	30.29	4.146 to 56.44	Yes	**	0.0087
		Šídák's multiple comparisons test	Mean Diff.	95.00% CI of diff.	Below threshold?	Summary	Adjusted P Value
		T3 10 nM - T3 10 nM_CoC							Supplementary Figure 3C	T3: 30	Two-way ANOVA
		10	-0.7333	-1.396 to -0.07113	Yes	*	0.0164			T4: 30	Source of Variation	% of total variation	P value	P value summary	Significant?
		20	-0.8667	-1.529 to -0.2045	Yes	**	0.0016			rT3: 30	Interaction	12.78	<0.0001	****	Yes
		30	-0.9	-1.562 to -0.2378	Yes	***	0.0008				Row Factor	18.36	<0.0001	****	Yes
		40	-0.8333	-1.496 to -0.1711	Yes	**	0.0029				Column Factor	33.66	<0.0001	****	Yes
		50	-0.8	-1.462 to -0.1378	Yes	**	0.0053
		60	-0.7333	-1.396 to -0.07113	Yes	*	0.0164				ANOVA table	SS	DF	MS	F (DFn, DFd)	P value
		70	-0.4667	-1.129 to 0.1955	No	ns	0.6589				Interaction	65816	3	21939	F (3, 232) = 28.09	P<0.0001
		80	-0.3333	-0.9955 to 0.3289	No	ns	>0.9999				Row Factor	94532	3	31511	F (3, 232) = 40.34	P<0.0001
		90	-0.3333	-0.9955 to 0.3289	No	ns	>0.9999				Column Factor	173280	1	173280	F (1, 232) = 221.8	P<0.0001
		100	0.1333	-0.5289 to 0.7955	No	ns	>0.9999				Residual	181220	232	781.1
		110	-0.03333	-0.6955 to 0.6289	No	ns	>0.9999
		120	0.3	-0.3622 to 0.9622	No	ns	>0.9999				Bonferroni's multiple comparisons test	Mean Diff.	95.00% CI of diff.	Below threshold?	Summary	Adjusted P Value
		130	0.2	-0.4622 to 0.8622	No	ns	>0.9999				Control :DsiRNA vs. Control :si Integrin αv+β3	3.658	-19.15 to 26.46	No	ns	>0.9999
		140	0.2333	-0.4289 to 0.8955	No	ns	>0.9999				T3 10 nM:DsiRNA vs. T3 10 nM:si Integrin αv+β3	49.74	26.94 to 72.55	Yes	****	<0.0001
		150	0.1667	-0.4955 to 0.8289	No	ns	>0.9999				T4 10 nM:DsiRNA vs. T4 10 nM:si Integrin αv+β3	94.94	72.14 to 117.8	Yes	****	<0.0001
		160	0.03333	-0.6289 to 0.6955	No	ns	>0.9999				rT3 10 nM:DsiRNA vs. rT3 10 nM:si Integrin αv+β3	66.62	43.81 to 89.42	Yes	****	<0.0001
		170	0.06667	-0.5955 to 0.7289	No	ns	>0.9999
		180	0	-0.6622 to 0.6622	No	ns	>0.9999
		190	-0.03333	-0.6955 to 0.6289	No	ns	>0.9999
		200	-0.03333	-0.6955 to 0.6289	No	ns	>0.9999		Supplementary Figure 4A	T3: 6	Two-way ANOVA
										T4: 6	Source of Variation	% of total variation	P value	P value summary	Significant?
										rT3: 6	Interaction	17.79	0.0033	**	Yes
5D	T3: 30	Two-way ANOVA									Row Factor	20.33	0.0015	**	Yes
	T4: 30	Source of Variation	% of total variation	P value	P value summary	Significant?					Column Factor	17.76	0.0003	***	Yes
	rT3: 30	Interaction	0.7817	0.6315	ns	No
		Row Factor	36.84	<0.0001	****	Yes					ANOVA table	SS	DF	MS	F (DFn, DFd)	P value
		Column Factor	7.025	<0.0001	****	Yes					Interaction	2.294	3	0.7646	F (3, 40) = 5.376	P=0.0033
											Row Factor	2.621	3	0.8738	F (3, 40) = 6.143	P=0.0015
		ANOVA table	SS	DF	MS	F (DFn, DFd)	P value				Column Factor	2.291	1	2.291	F (1, 40) = 16.11	P=0.0003
		Interaction	17.71	19	0.9321	F (19, 1160) = 0.8621	P=0.6315				Residual	5.69	40	0.1422
		Row Factor	834.5	19	43.92	F (19, 1160) = 40.63	P<0.0001
		Column Factor	159.1	1	159.1	F (1, 1160) = 147.2	P<0.0001				Tukey's multiple comparisons test	Mean Diff.	95.00% CI of diff.	Below threshold?	Summary	Adjusted P Value
		Residual	1254	1160	1.081						Control :Control vs. Control :LM609	-0.1881	-0.8841 to 0.5080	No	ns	0.9877
											Control :Control vs. T3 10 nM:Control	-0.8354	-1.531 to -0.1394	Yes	**	0.0094
		Šídák's multiple comparisons test	Mean Diff.	95.00% CI of diff.	Below threshold?	Summary	Adjusted P Value				Control :Control vs. rT3 10 nM:Control	-0.8434	-1.539 to -0.1474	Yes	**	0.0084
											Control :LM609 vs. rT3 10 nM:Control	-0.6553	-1.351 to 0.04069	No	ns	0.0778
		T4 10 nM - T4 10 nM_CoC									T3 10 nM:Control vs. T3 10 nM:LM609	0.262	-0.4340 to 0.9580	No	ns	0.9263
		10	-0.9	-1.713 to -0.08655	Yes	*	0.0165				T4 10 nM:Control vs. T4 10 nM:LM609	0.9452	0.2491 to 1.641	Yes	**	0.0022
		20	-0.9	-1.713 to -0.08655	Yes	*	0.0165				rT3 10 nM:Control vs. rT3 10 nM:LM609	0.7286	0.03263 to 1.425	Yes	*	0.0345
		30	-1.133	-1.947 to -0.3199	Yes	***	0.0005
		40	-1.167	-1.980 to -0.3532	Yes	***	0.0003
		50	-1.133	-1.947 to -0.3199	Yes	***	0.0005		Supplementary Figure 4B	T3: 6	Two-way ANOVA
		60	-1.1	-1.913 to -0.2866	Yes	***	0.0009			T4: 6	Source of Variation	% of total variation	P value	P value summary	Significant?
		70	-0.6667	-1.480 to 0.1468	No	ns	0.2632			rT3: 6	Interaction	4.759	0.1549	ns	No
		80	-0.5333	-1.347 to 0.2801	No	ns	0.9441				Row Factor	57.12	<0.0001	****	Yes
		90	-0.3333	-1.147 to 0.4801	No	ns	>0.9999				Column Factor	3.683	0.0451	*	Yes
		100	-0.5	-1.313 to 0.3134	No	ns	>0.9999
		110	-0.4333	-1.247 to 0.3801	No	ns	>0.9999				ANOVA table	SS	DF	MS	F (DFn, DFd)	P value
		120	-0.5	-1.313 to 0.3134	No	ns	>0.9999				Interaction	2.702	3	0.9006	F (3, 40) = 1.843	P=0.1549
		130	-0.6333	-1.447 to 0.1801	No	ns	0.3697				Row Factor	32.43	3	10.81	F (3, 40) = 22.12	P<0.0001
		140	-0.6333	-1.447 to 0.1801	No	ns	0.3697				Column Factor	2.091	1	2.091	F (1, 40) = 4.279	P=0.0451
		150	-0.5667	-1.380 to 0.2468	No	ns	0.7002				Residual	19.55	40	0.4887
		160	-0.6667	-1.480 to 0.1468	No	ns	0.2632
		170	-0.6	-1.413 to 0.2134	No	ns	0.5123				Tukey's multiple comparisons test	Mean Diff.	95.00% CI of diff.	Below threshold?	Summary	Adjusted P Value
		180	-0.6667	-1.480 to 0.1468	No	ns	0.2632				Control :Control vs. Control :LM609	-0.07033	-1.360 to 1.220	No	ns	>0.9999
		190	-0.7	-1.513 to 0.1134	No	ns	0.1848				Control :Control vs. T3 10 nM:Control	-1.932	-3.222 to -0.6414	Yes	***	0.0006
		200	-0.8	-1.613 to 0.01345	No	ns	0.0589				Control :Control vs. rT3 10 nM:Control	-2.023	-3.313 to -0.7330	Yes	***	0.0003
											Control :LM609 vs. rT3 10 nM:Control	0.182	-1.108 to 1.472	No	ns	0.9998
											T3 10 nM:Control vs. T3 10 nM:LM609	0.5976	-0.6925 to 1.888	No	ns	0.8129
5E	T3: 30	Two-way ANOVA									T4 10 nM:Control vs. T4 10 nM:LM609	1.111	-0.1791 to 2.401	No	ns	0.1366
	T4: 30	Source of Variation	% of total variation	P value	P value summary	Significant?					rT3 10 nM:Control vs. rT3 10 nM:LM609	0.03135	-1.259 to 1.322	No	ns	>0.9999
	rT3: 30	Interaction	0.6887	0.7448	ns	No
		Row Factor	37.54	<0.0001	****	Yes
		Column Factor	7.165	<0.0001	****	Yes			Supplementary Figure 4C	T3: 6	Two-way ANOVA
										T4: 6	Source of Variation	% of total variation	P value	P value summary	Significant?
		ANOVA table	SS	DF	MS	F (DFn, DFd)	P value			rT3: 6	Interaction	8.263	0.1222	ns	No
		Interaction	13.01	19	0.6847	F (19, 1160) = 0.7700	P=0.7448				Row Factor	29.38	0.0005	***	Yes
		Row Factor	709.2	19	37.33	F (19, 1160) = 41.98	P<0.0001				Column Factor	8.627	0.0153	*	Yes
		Column Factor	135.3	1	135.3	F (1, 1160) = 152.2	P<0.0001
		Residual	1031	1160	0.8892						ANOVA table	SS	DF	MS	F (DFn, DFd)	P value
											Interaction	2.276	3	0.7586	F (3, 40) = 2.051	P=0.1222
		Šídák's multiple comparisons test	Mean Diff.	95.00% CI of diff.	Below threshold?	Summary	Adjusted P Value				Row Factor	8.093	3	2.698	F (3, 40) = 7.292	P=0.0005
											Column Factor	2.376	1	2.376	F (1, 40) = 6.423	P=0.0153
		rT3 10 nM - rT3 10 nM_CoC									Residual	14.8	40	0.37
		10	-0.6667	-1.403 to 0.06924	No	ns	0.1182
		20	-0.5667	-1.303 to 0.1692	No	ns	0.3339				Tukey's multiple comparisons test	Mean Diff.	95.00% CI of diff.	Below threshold?	Summary	Adjusted P Value
		30	-0.7	-1.436 to 0.03591	No	ns	0.0791				Control :Control vs. Control :LM609	-0.01374	-1.136 to 1.109	No	ns	>0.9999
		40	-1	-1.736 to -0.2641	Yes	***	0.0009				Control :Control vs. T3 10 nM:Control	-1.633	-2.756 to -0.5109	Yes	***	0.0009
		50	-1	-1.736 to -0.2641	Yes	***	0.0009				Control :Control vs. T4 10 nM:Control	-0.9216	-2.044 to 0.2009	No	ns	0.1773
		60	-1.167	-1.903 to -0.4308	Yes	****	<0.0001				Control :Control vs. rT3 10 nM:Control	-0.292	-1.415 to 0.8305	No	ns	0.9901
		70	-0.9667	-1.703 to -0.2308	Yes	**	0.0015				T3 10 nM:Control vs. T3 10 nM:LM609	1.098	-0.02404 to 2.221	No	ns	0.059
		80	-0.9	-1.636 to -0.1641	Yes	**	0.0046				T4 10 nM:Control vs. T4 10 nM:LM609	0.5737	-0.5488 to 1.696	No	ns	0.7276
		90	-0.7	-1.436 to 0.03591	No	ns	0.0791				rT3 10 nM:Control vs. rT3 10 nM:LM609	0.03135	-1.259 to 1.322	No	ns	>0.9999
		100	-0.5667	-1.303 to 0.1692	No	ns	0.3339				rT3 10 nM:Control vs. rT3 10 nM:LM609	0.1216	-1.001 to 1.244	No	ns	>0.9999
		110	-0.5333	-1.269 to 0.2026	No	ns	0.4412
		120	-0.5	-1.236 to 0.2359	No	ns	0.5602
		130	-0.5667	-1.303 to 0.1692	No	ns	0.3339
		140	-0.4667	-1.203 to 0.2692	No	ns	0.6809
		150	-0.4667	-1.203 to 0.2692	No	ns	0.6809
		160	-0.5	-1.236 to 0.2359	No	ns	0.5602
		170	-0.5333	-1.269 to 0.2026	No	ns	0.4412
		180	-0.5	-1.236 to 0.2359	No	ns	0.5602
		190	-0.5667	-1.303 to 0.1692	No	ns	0.3339
		200	-0.5667	-1.303 to 0.1692	No	ns	0.3339
6B	T3: 20	Two-way ANOVA
	T4: 20	Source of Variation	% of total variation	P value	P value summary	Significant?
	rT3: 20	Interaction	3.454	0.0026	**	Yes
		Row Factor	53.2	<0.0001	****	Yes
		Column Factor	7.973	<0.0001	****	Yes
		ANOVA table	SS	DF	MS	F (DFn, DFd)	P value
		Interaction	13311	3	4437	F (3, 152) = 4.947	P=0.0026
		Row Factor	204977	3	68326	F (3, 152) = 76.19	P<0.0001
		Column Factor	30721	1	30721	F (1, 152) = 34.26	P<0.0001
		Residual	136315	152	896.8
		Tukey's multiple comparisons test	Mean Diff.	95.00% CI of diff.	Below threshold?	Summary	Adjusted P Value
		Control :CoC_Control vs. Control :CoC_LM609	22.79	-22.03 to 67.62	No	ns	0.7714
		Control :CoC_Control vs. T3 10 nM:CoC_Control	-85.28	-130.1 to -40.45	Yes	****	<0.0001
		Control :CoC_Control vs. T4 10 nM:CoC_Control	-103.6	-148.4 to -58.78	Yes	****	<0.0001
		Control :CoC_Control vs. rT3 10 nM:CoC_Control	-64.88	-109.7 to -20.06	Yes	***	0.0004
		T3 10 nM:CoC_Control vs. T3 10 nM:CoC_LM609	52.42	7.595 to 97.24	Yes	*	0.0102
		T4 10 nM:CoC_Control vs. T4 10 nM:CoC_LM609	79.56	34.74 to 124.4	Yes	****	<0.0001
		rT3 10 nM:CoC_Control vs. rT3 10 nM:CoC_LM609	65.21	20.39 to 110.0	Yes	***	0.0004
6C	T3: 20	Two-way ANOVA
	T4: 20	Source of Variation	% of total variation	P value	P value summary	Significant?
	rT3: 20	Interaction	2.898	0.0451	*	Yes
		Row Factor	23.6	<0.0001	****	Yes
		Column Factor	20.02	<0.0001	****	Yes
		ANOVA table	SS	DF	MS	F (DFn, DFd)	P value
		Interaction	17515	3	5838	F (3, 152) = 2.745	P=0.0451
		Row Factor	142656	3	47552	F (3, 152) = 22.36	P<0.0001
		Column Factor	120986	1	120986	F (1, 152) = 56.89	P<0.0001
		Residual	323260	152	2127
		Tukey's multiple comparisons test	Mean Diff.	95.00% CI of diff.	Below threshold?	Summary	Adjusted P Value
		Control :CoC_DsiRNA vs. Control :CoC_si Integrin αv	-0.867	-29.97 to 28.24	No	ns	>0.9999
		Control :CoC_DsiRNA vs. T3 10 nM:CoC_DsiRNA	-103.7	-132.8 to -74.55	Yes	****	<0.0001
		Control :CoC_DsiRNA vs. T4 10 nM:CoC_DsiRNA	-111.4	-140.5 to -82.28	Yes	****	<0.0001
		Control :CoC_DsiRNA vs. rT3 10 nM:CoC_DsiRNA	-70.25	-99.36 to -41.14	Yes	****	<0.0001
		T3 10 nM:CoC_DsiRNA vs. T3 10 nM:CoC_si Integrin αv	28.79	-0.3201 to 57.89	No	ns	0.0549
		T4 10 nM:CoC_DsiRNA vs. T4 10 nM:CoC_si Integrin αv	49.68	20.57 to 78.78	Yes	****	<0.0001
		rT3 10 nM:CoC_DsiRNA vs. rT3 10 nM:CoC_si Integrin αv	33.26	4.151 to 62.37	Yes	*	0.0133
6D	T3: 20	Two-way ANOVA
	T4: 20	Source of Variation	% of total variation	P value	P value summary	Significant?
	rT3: 20	Interaction	7.602	<0.0001	****	Yes
		Row Factor	41.13	<0.0001	****	Yes
		Column Factor	7.167	<0.0001	****	Yes
		ANOVA table	SS	DF	MS	F (DFn, DFd)	P value
		Interaction	28394	3	9465	F (3, 152) = 8.735	P<0.0001
		Row Factor	153636	3	51212	F (3, 152) = 47.26	P<0.0001
		Column Factor	26767	1	26767	F (1, 152) = 24.70	P<0.0001
		Residual	164695	152	1084
		Tukey's multiple comparisons test	Mean Diff.	95.00% CI of diff.	Below threshold?	Summary	Adjusted P Value
		Control :CoC_DsiRNA vs. Control :CoC_si Integrin β3	-19.33	-51.33 to 12.66	No	ns	0.5822
		Control :CoC_DsiRNA vs. T3 10 nM:CoC_DsiRNA	-103.7	-135.7 to -71.66	Yes	****	<0.0001
		Control :CoC_DsiRNA vs. T4 10 nM:CoC_DsiRNA	-111.4	-143.4 to -79.39	Yes	****	<0.0001
		Control :CoC_DsiRNA vs. rT3 10 nM:CoC_DsiRNA	-70.25	-102.2 to -38.26	Yes	****	<0.0001
		T3 10 nM:CoC_DsiRNA vs. T3 10 nM:CoC_si Integrin β3	40.71	8.714 to 72.70	Yes	**	0.0034
		T4 10 nM:CoC_DsiRNA vs. T4 10 nM:CoC_si Integrin β3	48.63	16.64 to 80.63	Yes	***	0.0002
		rT3 10 nM:CoC_DsiRNA vs. rT3 10 nM:CoC_si Integrin β3	33.46	1.470 to 65.46	Yes	*	0.0334
6E	T3: 20	Two-way ANOVA
	T4: 20	Source of Variation	% of total variation	P value	P value summary	Significant?
	rT3: 20	Interaction	7.602	<0.0001	****	Yes
		Row Factor	41.13	<0.0001	****	Yes
		Column Factor	7.167	<0.0001	****	Yes
		ANOVA table	SS	DF	MS	F (DFn, DFd)	P value
		Interaction	28394	3	9465	F (3, 152) = 8.735	P<0.0001
		Row Factor	153636	3	51212	F (3, 152) = 47.26	P<0.0001
		Column Factor	26767	1	26767	F (1, 152) = 24.70	P<0.0001
		Residual	164695	152	1084
		Tukey's multiple comparisons test	Mean Diff.	95.00% CI of diff.	Below threshold?	Summary	Adjusted P Value
		Control :CoC_DsiRNA vs. Control :CoC_si Integrin αv+β3	1.963	-26.70 to 30.62	No	ns	>0.9999
		Control :CoC_DsiRNA vs. T3 10 nM:CoC_DsiRNA	-103.7	-132.3 to -75.00	Yes	****	<0.0001
		Control :CoC_DsiRNA vs. T4 10 nM:CoC_DsiRNA	-111.4	-140.0 to -82.72	Yes	****	<0.0001
		Control :CoC_DsiRNA vs. rT3 10 nM:CoC_DsiRNA	-70.25	-98.91 to -41.59	Yes	****	<0.0001
		T3 10 nM:CoC_DsiRNA vs. T3 10 nM:CoC_si Integrin αv+β3	63.27	34.61 to 91.93	Yes	****	<0.0001
		T4 10 nM:CoC_DsiRNA vs. T4 10 nM:CoC_si Integrin αv+β3	82.23	53.57 to 110.9	Yes	****	<0.0001
		rT3 10 nM:CoC_DsiRNA vs. rT3 10 nM:CoC_si Integrin αv+β3	45.31	16.65 to 73.97	Yes	****	<0.0001
7B	T3: 30	Ordinary One-way ANOVA
	T4: 30	F	74.07
	rT3: 30	P value	<0.0001
		P value summary	****
		Significant diff. among means (P < 0.05)?	Yes
		R squared	0.657
		Brown-Forsythe test
		F (DFn, DFd)	4.948 (3, 116)
		P value	0.0029
		P value summary	**
		Are SDs significantly different (P < 0.05)?	Yes
		Bartlett's test
		Bartlett's statistic (corrected)	31.04
		P value	<0.0001
		P value summary	****
		Are SDs significantly different (P < 0.05)?	Yes
		ANOVA table	SS	DF	MS	F (DFn, DFd)	P value
		Treatment (between columns)	1965	3	654.9	F (3, 116) = 74.07	P<0.0001
		Residual (within columns)	1026	116	8.842
		Total	2990	119
		Tukey's multiple comparisons test	Mean Diff.	95.00% CI of diff.	Below threshold?	Summary	Adjusted P Value
		Control vs. T3 10 nM	-5.167	-7.168 to -3.165	Yes	****	<0.0001
		Control vs. T4 10 nM	-10.7	-12.70 to -8.699	Yes	****	<0.0001
		Control vs. rT3 10 nM	-8.6	-10.60 to -6.599	Yes	****	<0.0001
7D	T3: 3	Two-way ANOVA
	T4: 3	Source of Variation	% of total variation	P value	P value summary	Significant?
	rT3: 3	Interaction	15.16	<0.0001	****	Yes
		Row Factor	26.83	<0.0001	****	Yes
		Column Factor	54.77	<0.0001	****	Yes
		ANOVA table	SS	DF	MS	F (DFn, DFd)	P value
		Interaction	0.4325	3	0.1442	F (3, 16) = 24.96	P<0.0001
		Row Factor	0.7655	3	0.2552	F (3, 16) = 44.18	P<0.0001
		Column Factor	1.562	1	1.562	F (1, 16) = 270.5	P<0.0001
		Residual	0.09241	16	0.005775
		Tukey's multiple comparisons test	Mean Diff.	95.00% CI of diff.	Below threshold?	Summary	Adjusted P Value
		Control :Control vs. T3 10 nM:Control	-0.7465	-0.9613 to -0.5316	Yes	****	<0.0001
		Control :Control vs. T4 10 nM:Control	-0.6911	-0.9059 to -0.4763	Yes	****	<0.0001
		Control :Control vs. rT3 10 nM:Control	-0.7156	-0.9305 to -0.5008	Yes	****	<0.0001
		Control :Control vs. Control :LM609	0.04993	-0.1649 to 0.2648	No	ns	0.9903
		T3 10 nM:Control vs. T3 10 nM:LM609	0.6799	0.4651 to 0.8948	Yes	****	<0.0001
		T4 10 nM:Control vs. T4 10 nM:LM609	0.6039	0.3890 to 0.8187	Yes	****	<0.0001
		rT3 10 nM:Control vs. rT3 10 nM:LM609	0.7075	0.4926 to 0.9223	Yes	****	<0.0001
7E	T3: 3	Two-way ANOVA
	T4: 3	Source of Variation	% of total variation	P value	P value summary	Significant?
	rT3: 3	Interaction	11.63	0.0001	***	Yes
		Row Factor	27.79	<0.0001	****	Yes
		Column Factor	55.9	<0.0001	****	Yes
		ANOVA table	SS	DF	MS	F (DFn, DFd)	P value
		Interaction	0.3749	3	0.125	F (3, 16) = 13.28	P=0.0001
		Row Factor	0.8957	3	0.2986	F (3, 16) = 31.73	P<0.0001
		Column Factor	1.801	1	1.801	F (1, 16) = 191.5	P<0.0001
		Residual	0.1505	16	0.009408
		Tukey's multiple comparisons test	Mean Diff.	95.00% CI of diff.	Below threshold?	Summary	Adjusted P Value
		Control :Control vs. T3 10 nM:Control	-0.746	-1.020 to -0.4719	Yes	****	<0.0001
		Control :Control vs. T4 10 nM:Control	-0.7077	-0.9819 to -0.4335	Yes	****	<0.0001
		Control :Control vs. rT3 10 nM:Control	-0.7054	-0.9796 to -0.4312	Yes	****	<0.0001
		Control :Control vs. Control :LM609	0.1279	-0.1463 to 0.4021	No	ns	0.736
		T3 10 nM:Control vs. T3 10 nM:LM609	0.7029	0.4287 to 0.9771	Yes	****	<0.0001
		T4 10 nM:Control vs. T4 10 nM:LM609	0.596	0.3218 to 0.8702	Yes	****	<0.0001
		rT3 10 nM:Control vs. rT3 10 nM:LM609	0.765	0.4909 to 1.039	Yes	****	<0.0001
7F	T3: 3	Two-way ANOVA
	T4: 3	Source of Variation	% of total variation	P value	P value summary	Significant?
	rT3: 3	Interaction	11.63	0.0001	***	Yes
		Row Factor	27.79	<0.0001	****	Yes
		Column Factor	55.9	<0.0001	****	Yes
		ANOVA table	SS	DF	MS	F (DFn, DFd)	P value
		Interaction	0.3749	3	0.125	F (3, 16) = 13.28	P=0.0001
		Row Factor	0.8957	3	0.2986	F (3, 16) = 31.73	P<0.0001
		Column Factor	1.801	1	1.801	F (1, 16) = 191.5	P<0.0001
		Residual	0.1505	16	0.009408
		Tukey's multiple comparisons test	Mean Diff.	95.00% CI of diff.	Below threshold?	Summary	Adjusted P Value
		Control :Control vs. T3 10 nM:Control	-0.6904	-1.236 to -0.1454	Yes	**	0.0084
		Control :Control vs. T4 10 nM:Control	-0.6631	-1.208 to -0.1181	Yes	*	0.0118
		Control :Control vs. rT3 10 nM:Control	-0.5707	-1.116 to -0.02558	Yes	*	0.0368
		Control :Control vs. Control :LM609	0.1559	-0.3892 to 0.7010	No	ns	0.9694
		T3 10 nM:Control vs. T3 10 nM:LM609	0.7142	0.1691 to 1.259	Yes	**	0.0063
		T4 10 nM:Control vs. T4 10 nM:LM609	0.8109	0.2658 to 1.356	Yes	**	0.0019
		rT3 10 nM:Control vs. rT3 10 nM:LM609	0.7432	0.1981 to 1.288	Yes	**	0.0044
7H	T3: 3	Two-way ANOVA
	T4: 3	Source of Variation	% of total variation	P value	P value summary	Significant?
	rT3: 3	Interaction	18.42	<0.0001	****	Yes
		Row Factor	21.07	<0.0001	****	Yes
		Column Factor	57.45	<0.0001	****	Yes
		ANOVA table	SS	DF	MS	F (DFn, DFd)	P value
		Interaction	0.4972	3	0.1657	F (3, 16) = 32.13	P<0.0001
		Row Factor	0.5687	3	0.1896	F (3, 16) = 36.74	P<0.0001
		Column Factor	1.551	1	1.551	F (1, 16) = 300.6	P<0.0001
		Residual	0.08254	16	0.005159
		Tukey's multiple comparisons test	Mean Diff.	95.00% CI of diff.	Below threshold?	Summary	Adjusted P Value
		Control :DsiRNA vs. T3 10 nM:DsiRNA	-0.7651	-0.9681 to -0.5620	Yes	****	<0.0001
		Control :DsiRNA vs. T4 10 nM:DsiRNA	-0.6407	-0.8437 to -0.4377	Yes	****	<0.0001
		Control :DsiRNA vs. rT3 10 nM:DsiRNA	-0.6153	-0.8183 to -0.4122	Yes	****	<0.0001
		Control :DsiRNA vs. Control :si TRα	0.01917	-0.1839 to 0.2222	No	ns	>0.9999
		T3 10 nM:DsiRNA vs. T3 10 nM:si TRα	0.7603	0.5572 to 0.9633	Yes	****	<0.0001
		T4 10 nM:DsiRNA vs. T4 10 nM:si TRα	0.6105	0.4074 to 0.8135	Yes	****	<0.0001
		rT3 10 nM:DsiRNA vs. rT3 10 nM:si TRα	0.6436	0.4406 to 0.8467	Yes	****	<0.0001
7I	T3: 3	Two-way ANOVA
	T4: 3	Source of Variation	% of total variation	P value	P value summary	Significant?
	rT3: 3	Interaction	13.54	<0.0001	****	Yes
		Row Factor	10.49	<0.0001	****	Yes
		Column Factor	72.78	<0.0001	****	Yes
		ANOVA table	SS	DF	MS	F (DFn, DFd)	P value
		Interaction	0.6739	3	0.2246	F (3, 16) = 22.61	P<0.0001
		Row Factor	0.522	3	0.174	F (3, 16) = 17.51	P<0.0001
		Column Factor	3.623	1	3.623	F (1, 16) = 364.6	P<0.0001
		Residual	0.159	16	0.009937
		Tukey's multiple comparisons test	Mean Diff.	95.00% CI of diff.	Below threshold?	Summary	Adjusted P Value
		Control :DsiRNA vs. T3 10 nM:DsiRNA	-0.877	-1.159 to -0.5952	Yes	****	<0.0001
		Control :DsiRNA vs. T4 10 nM:DsiRNA	-0.5269	-0.8087 to -0.2451	Yes	***	0.0002
		Control :DsiRNA vs. rT3 10 nM:DsiRNA	-0.5552	-0.8370 to -0.2734	Yes	****	<0.0001
		Control :DsiRNA vs. Control :si TRα	0.2585	-0.02326 to 0.5403	No	ns	0.0846
		T3 10 nM:DsiRNA vs. T3 10 nM:si TRα	1.191	0.9092 to 1.473	Yes	****	<0.0001
		T4 10 nM:DsiRNA vs. T4 10 nM:si TRα	0.787	0.5052 to 1.069	Yes	****	<0.0001
		rT3 10 nM:DsiRNA vs. rT3 10 nM:si TRα	0.8719	0.5901 to 1.154	Yes	****	<0.0001
7J	T3: 3	Two-way ANOVA
	T4: 3	Source of Variation	% of total variation	P value	P value summary	Significant?
	rT3: 3	Interaction	15.55	0.0012	**	Yes
		Row Factor	20.33	0.0003	***	Yes
		Column Factor	54.58	<0.0001	****	Yes
		ANOVA table	SS	DF	MS	F (DFn, DFd)	P value
		Interaction	2.006	3	0.6688	F (3, 16) = 8.698	P=0.0012
		Row Factor	2.622	3	0.8741	F (3, 16) = 11.37	P=0.0003
		Column Factor	7.04	1	7.04	F (1, 16) = 91.56	P<0.0001
		Residual	1.23	16	0.07689
		Tukey's multiple comparisons test	Mean Diff.	95.00% CI of diff.	Below threshold?	Summary	Adjusted P Value
		Control :DsiRNA vs. T3 10 nM:DsiRNA	-1.442	-2.226 to -0.6580	Yes	***	0.0002
		Control :DsiRNA vs. T4 10 nM:DsiRNA	-1.583	-2.367 to -0.7995	Yes	****	<0.0001
		Control :DsiRNA vs. rT3 10 nM:DsiRNA	-0.9875	-1.771 to -0.2037	Yes	**	0.0088
		Control :DsiRNA vs. Control :si TRα	0.1444	-0.6395 to 0.9282	No	ns	0.9976
		T3 10 nM:DsiRNA vs. T3 10 nM:si TRα	1.478	0.6942 to 2.262	Yes	***	0.0001
		T4 10 nM:DsiRNA vs. T4 10 nM:si TRα	1.631	0.8473 to 2.415	Yes	****	<0.0001
		rT3 10 nM:DsiRNA vs. rT3 10 nM:si TRα	1.079	0.2956 to 1.863	Yes	**	0.004
